# Supplementary material for: A new species of the genus Castoponera (Araneae, Corinnidae) from Sarawak, Borneo, with comparison to a related species
Source: Zookeys. 2016 Jun 7;(596):13–25. doi: 10.3897/zookeys.596.8525 (PMC4926651; doi:10.3897/zookeys.596.8525)
Supplement: XML Treatment for Castoponera christae [file zookeys.596.8525-treatment1.xml]

<!DOCTYPE tp:taxon-treatment
  PUBLIC "-//TaxonX//DTD Taxonomic Treatment Publishing DTD v0 20100105//EN" "tax-treatment-NSO.dtd">
<tp:taxon-treatment xmlns:tp="http://www.plazi.org/taxpub"><tp:treatment-meta><kwd-group><label>Taxon classification</label><kwd><named-content content-type="kingdom">Animalia</named-content></kwd><kwd><named-content content-type="order">Araneae</named-content></kwd><kwd><named-content content-type="family">Corinnidae</named-content></kwd></kwd-group><mixed-citation publication-type="journal"><person-group><name><surname>Yamasaki</surname><given-names>Takeshi</given-names></name><name><surname>Hashimoto</surname><given-names>Yoshiaki</given-names></name><name><surname>Endo</surname><given-names>Tomoji</given-names></name><name><surname>Hyodo</surname><given-names>Fujio</given-names></name><name><surname>Itioka</surname><given-names>Takao</given-names></name></person-group><article-title>A new species of the genus <italic><tp:taxon-name><tp:taxon-name-part taxon-name-part-type="genus">Castoponera</tp:taxon-name-part></tp:taxon-name></italic> (<tp:taxon-name><tp:taxon-name-part taxon-name-part-type="order">Araneae</tp:taxon-name-part></tp:taxon-name>, <tp:taxon-name><tp:taxon-name-part taxon-name-part-type="family">Corinnidae</tp:taxon-name-part></tp:taxon-name>) from Sarawak, Borneo, with comparison to a related species</article-title><source>Zookeys</source><day>7</day><month>6</month><year>2016</year><volume>2016</volume><issue>596</issue><fpage>13</fpage><lpage>25</lpage><pub-id pub-id-type="doi">10.3897/zookeys.596.8525</pub-id></mixed-citation></tp:treatment-meta><tp:nomenclature><tp:taxon-name>
              <tp:taxon-name-part taxon-name-part-type="genus">Castoponera</tp:taxon-name-part>
              <tp:taxon-name-part taxon-name-part-type="species">christae</tp:taxon-name-part>
              <object-id xmlns:xlink="http://www.w3.org/1999/xlink" content-type="zoobank" xlink:type="simple">http://zoobank.org/F527D81F-E1D1-4FC9-A0C2-69C5333D96BA</object-id>
            </tp:taxon-name><tp:taxon-authority>Yamasaki</tp:taxon-authority><tp:taxon-status xmlns:xlink="http://www.w3.org/1999/xlink" xlink:type="simple">sp. n.</tp:taxon-status><xref ref-type="fig" rid="F2">Figs 2–8</xref><xref ref-type="fig" rid="F3">, 9–14</xref><xref ref-type="fig" rid="F4">, 15–18</xref></tp:nomenclature><tp:treatment-sec sec-type="type material"><title>Type material.</title><p>
              <bold>Holotype male</bold> (<named-content xmlns:xlink="http://www.w3.org/1999/xlink" content-type="dwc:institutional_code" xlink:type="simple">FRCS</named-content>; LCo20090226 Itioka), Sungai Liku (Liku River), <named-content xmlns:xlink="http://www.w3.org/1999/xlink" content-type="dwc:verbatimCoordinates" xlink:type="simple"><named-content content-type="geo-json" specific-use="{&#34;type&#34;:&#34;Point&#34;,&#34;coordinates&#34;:[114.05,4.233333]}" xlink:type="simple">4°14'N, 114°03'E</named-content></named-content>, Lambir Hills National Park, Sarawak, Borneo, 29-II-2009, T. Itioka leg. <bold>Paratypes</bold>: 1 female (<named-content xmlns:xlink="http://www.w3.org/1999/xlink" content-type="dwc:institutional_code" xlink:type="simple">FRCS</named-content>; LCo20070822-AMS2), same locality as the holotype, 22-VIII-2007, Y. Hashimoto &amp; T. Endo leg.; 1 male (<abbrev xmlns:xlink="http://www.w3.org/1999/xlink" content-type="institution" xlink:title="Museum of Nature and Human Activities, Hyogo, Japan" xlink:type="simple">MNHAH</abbrev>; LCo20140331-HYO1), same locality as the holotype, 31-III-2014, F. Hyodo leg.</p></tp:treatment-sec><tp:treatment-sec sec-type="diagnosis"><title>Diagnosis.</title><p>In males, <italic><tp:taxon-name><tp:taxon-name-part taxon-name-part-type="genus">Castoponera</tp:taxon-name-part> <tp:taxon-name-part taxon-name-part-type="species">christae</tp:taxon-name-part></tp:taxon-name></italic> sp. n. is distinguishable from <italic><tp:taxon-name><tp:taxon-name-part taxon-name-part-type="genus">Castoponera</tp:taxon-name-part> <tp:taxon-name-part taxon-name-part-type="species">ciliata</tp:taxon-name-part></tp:taxon-name></italic> (Deeleman-Reinhold, 1993) and <italic><tp:taxon-name><tp:taxon-name-part taxon-name-part-type="genus">Castoponera</tp:taxon-name-part> <tp:taxon-name-part taxon-name-part-type="species">scotopoda</tp:taxon-name-part></tp:taxon-name></italic> by the long embolus (Figs <xref ref-type="fig" rid="F2">6</xref>, <xref ref-type="fig" rid="F4">15</xref>, cf. figs 445, 449 in <xref ref-type="bibr" rid="B4">Deeleman-Reinhold 2001</xref>), and from <italic><tp:taxon-name><tp:taxon-name-part taxon-name-part-type="genus">Castoponera</tp:taxon-name-part> <tp:taxon-name-part taxon-name-part-type="species">lecythus</tp:taxon-name-part></tp:taxon-name></italic> by the tapering distal region of the bulb: lateral margins are more or less parallel in <italic><tp:taxon-name><tp:taxon-name-part taxon-name-part-type="genus">Castoponera</tp:taxon-name-part> <tp:taxon-name-part taxon-name-part-type="species">lecythus</tp:taxon-name-part></tp:taxon-name></italic> (Figs <xref ref-type="fig" rid="F2">6</xref>, <xref ref-type="fig" rid="F4">15</xref> vs. Figs <xref ref-type="fig" rid="F5">23</xref>, <xref ref-type="fig" rid="F7">32</xref>). In females, <italic><tp:taxon-name><tp:taxon-name-part taxon-name-part-type="genus">Castoponera</tp:taxon-name-part> <tp:taxon-name-part taxon-name-part-type="species">christae</tp:taxon-name-part></tp:taxon-name></italic> sp. n. is distinguishable from <italic><tp:taxon-name><tp:taxon-name-part taxon-name-part-type="genus">Castoponera</tp:taxon-name-part> <tp:taxon-name-part taxon-name-part-type="species">ciliata</tp:taxon-name-part></tp:taxon-name></italic> and <italic><tp:taxon-name><tp:taxon-name-part taxon-name-part-type="genus">Castoponera</tp:taxon-name-part> <tp:taxon-name-part taxon-name-part-type="species">scotopoda</tp:taxon-name-part></tp:taxon-name></italic> by the long and curved insemination ducts (Figs <xref ref-type="fig" rid="F3">14</xref>, <xref ref-type="fig" rid="F4">18</xref>, cf. figs 448, 451 in <xref ref-type="bibr" rid="B4">Deeleman-Reinhold 2001</xref>), and from <italic><tp:taxon-name><tp:taxon-name-part taxon-name-part-type="genus">Castoponera</tp:taxon-name-part> <tp:taxon-name-part taxon-name-part-type="species">lecythus</tp:taxon-name-part></tp:taxon-name></italic> by the position of the copulatory opening on the copulatory atrium, the position of insemination duct where it joins the bursa, and the rounded shape of the bursa (Figs <xref ref-type="fig" rid="F3">13–14</xref>, <xref ref-type="fig" rid="F4">17–18</xref> vs. Figs <xref ref-type="fig" rid="F6">30–31</xref>, <xref ref-type="fig" rid="F7">34–35</xref>).</p><fig id="F2" position="float" orientation="portrait"><label>Figures 2–8.</label><caption><p>
          <italic><tp:taxon-name><tp:taxon-name-part taxon-name-part-type="genus">Castoponera</tp:taxon-name-part> <tp:taxon-name-part taxon-name-part-type="species">christae</tp:taxon-name-part></tp:taxon-name></italic> sp. n., male. <bold>2</bold> habitus, dorsal view <bold>3</bold> habitus, lateral view <bold>4</bold> habitus, ventral view <bold>5</bold> chelicera and fang, ventral view <bold>6</bold> palp, ventral view <bold>7</bold> palp, retrolateral view <bold>8</bold> palp, dorsal view. Scales: 1.0 mm (<bold>2–4</bold>), 0.5 mm (<bold>5–8</bold>).</p></caption><graphic xmlns:xlink="http://www.w3.org/1999/xlink" xlink:href="zookeys-596-013-g002.jpg" position="float" orientation="portrait" xlink:type="simple" id="oo_91619.jpg"/></fig><fig id="F3" position="float" orientation="portrait"><label>Figures 9–14.</label><caption><p>
          <italic><tp:taxon-name><tp:taxon-name-part taxon-name-part-type="genus">Castoponera</tp:taxon-name-part> <tp:taxon-name-part taxon-name-part-type="species">christae</tp:taxon-name-part></tp:taxon-name></italic> sp. n., female. <bold>9</bold> habitus, dorsal view <bold>10</bold> habitus, lateral view <bold>11</bold> habitus, ventral view <bold>12</bold> chelicera and fang, ventral view <bold>13</bold> epigyne, ventral view <bold>14</bold> internal structures of genitalia, dorsal view. Scales: 1.0 mm (<bold>9–11</bold>), 0.5 mm (<bold>12–14</bold>).</p></caption><graphic xmlns:xlink="http://www.w3.org/1999/xlink" xlink:href="zookeys-596-013-g003.jpg" position="float" orientation="portrait" xlink:type="simple" id="oo_91620.jpg"/></fig><fig id="F4" position="float" orientation="portrait"><label>Figures 15–18.</label><caption><p>
          <italic><tp:taxon-name><tp:taxon-name-part taxon-name-part-type="genus">Castoponera</tp:taxon-name-part> <tp:taxon-name-part taxon-name-part-type="species">christae</tp:taxon-name-part></tp:taxon-name></italic> sp. n. <bold>15</bold> male palp, ventral view <bold>16</bold> male palp, retrolateral view <bold>17</bold> epigyne, ventral view <bold>18</bold> internal structures of genitalia. Scales: 0.5 mm (<bold>15–16</bold>), 0.25 mm (<bold>17–18</bold>).</p></caption><graphic xmlns:xlink="http://www.w3.org/1999/xlink" xlink:href="zookeys-596-013-g004.jpg" position="float" orientation="portrait" xlink:type="simple" id="oo_91621.jpg"/></fig><fig id="F5" position="float" orientation="portrait"><label>Figures 19–25.</label><caption><p>
          <italic><tp:taxon-name><tp:taxon-name-part taxon-name-part-type="genus">Castoponera</tp:taxon-name-part> <tp:taxon-name-part taxon-name-part-type="species">lecythus</tp:taxon-name-part></tp:taxon-name></italic>, male. <bold>19</bold> habitus, dorsal view <bold>20</bold> habitus, lateral view <bold>21</bold> habitus, ventral view <bold>22</bold> chelicera and fang, ventral view 23 palp, ventral view <bold>24</bold> palp, retrolateral view <bold>25</bold> palp, dorsal view. Scales: 1.0 mm (<bold>19–21</bold>), 0.5 mm (<bold>22–25</bold>).</p></caption><graphic xmlns:xlink="http://www.w3.org/1999/xlink" xlink:href="zookeys-596-013-g005.jpg" position="float" orientation="portrait" xlink:type="simple" id="oo_91622.jpg"/></fig><fig id="F6" position="float" orientation="portrait"><label>Figures 26–31.</label><caption><p>
          <italic><tp:taxon-name><tp:taxon-name-part taxon-name-part-type="genus">Castoponera</tp:taxon-name-part> <tp:taxon-name-part taxon-name-part-type="species">lecythus</tp:taxon-name-part></tp:taxon-name></italic>, female. <bold>26</bold> habitus, dorsal view <bold>27</bold> habitus, lateral view <bold>28</bold> habitus, ventral view <bold>29</bold> chelicera and fang, ventral view <bold>30</bold> epigyne, ventral view <bold>31</bold> internal structures of genitalia, dorsal view. Scales: 1.0 mm (<bold>26–28</bold>), 0.5 mm (<bold>29–31</bold>).</p></caption><graphic xmlns:xlink="http://www.w3.org/1999/xlink" xlink:href="zookeys-596-013-g006.jpg" position="float" orientation="portrait" xlink:type="simple" id="oo_91623.jpg"/></fig><fig id="F7" position="float" orientation="portrait"><label>Figures 32–35.</label><caption><p>
          <italic><tp:taxon-name><tp:taxon-name-part taxon-name-part-type="genus">Castoponera</tp:taxon-name-part> <tp:taxon-name-part taxon-name-part-type="species">lecythus</tp:taxon-name-part></tp:taxon-name></italic>. <bold>32</bold> male palp, ventral view <bold>33</bold> male palp, retrolateral view <bold>34</bold> epigyne, ventral view <bold>35</bold> internal structures of genitalia, dorsal view. Scales: 0.5 mm (<bold>32–33</bold>), 0.25 mm (<bold>34–35</bold>).</p></caption><graphic xmlns:xlink="http://www.w3.org/1999/xlink" xlink:href="zookeys-596-013-g007.jpg" position="float" orientation="portrait" xlink:type="simple" id="oo_91624.jpg"/></fig></tp:treatment-sec><tp:treatment-sec sec-type="description"><title>Measurements</title><p>(holotype male/paratype female). Total length 7.4/8.5. Carapace length 3.07/4.20; width 1.87/2.43; height 0.97/1.20. Clypeus height 0.28/0.37. Eye size: <abbrev xmlns:xlink="http://www.w3.org/1999/xlink" xlink:title="anterior median eyes" xlink:type="simple">AME</abbrev> 0.18/0.21; <abbrev xmlns:xlink="http://www.w3.org/1999/xlink" xlink:title="anterior lateral eyes" xlink:type="simple">ALE</abbrev> 0.12/0.15; <abbrev xmlns:xlink="http://www.w3.org/1999/xlink" xlink:title="posterior median eyes" xlink:type="simple">PME</abbrev> 0.14/0.18; <abbrev xmlns:xlink="http://www.w3.org/1999/xlink" xlink:title="posterior lateral eyes" xlink:type="simple">PLE</abbrev> 0.14/0.18. Width of eye <!--PageBreak-->region 0.68/0.98. Distance between PMEs 0.13/0.15. Abdomen length 4.70/8.80; width 1.67/2.33.</p></tp:treatment-sec><tp:treatment-sec sec-type="description"><title>Male</title><p>(Figs <xref ref-type="fig" rid="F2">2–5</xref>). Carapace oval, with granulated surface (Fig. <xref ref-type="fig" rid="F2">2</xref>). Chelicera with three promarginal and two retromarginal teeth on fang furrow (Fig. <xref ref-type="fig" rid="F2">5</xref>). Retrocoxal hymen obviously smaller than <abbrev xmlns:xlink="http://www.w3.org/1999/xlink" xlink:title="anterior lateral eyes" xlink:type="simple">ALE</abbrev>, approximately 0.06 mm in diameter. Pedicel wrapped in tube-like sclerite extending from abdomen (Figs <xref ref-type="fig" rid="F2">3–4</xref>). Abdomen slender pear-shaped, constricted at middle part; entire surface strongly sclerotized (Fig. <xref ref-type="fig" rid="F2">2</xref>).</p><p>Male palp (Figs <xref ref-type="fig" rid="F2">6–8</xref>, <xref ref-type="fig" rid="F4">15–16</xref>). Cymbium slender (Fig. <xref ref-type="fig" rid="F2">8</xref>). Bulb slender teardrop-shaped, including tapering anterior part and globular posterior part (Figs <xref ref-type="fig" rid="F2">6</xref>, <xref ref-type="fig" rid="F4">15</xref>); distal part curved toward retrolateral side (Figs <xref ref-type="fig" rid="F2">6</xref>, <xref ref-type="fig" rid="F4">15</xref>). Sperm duct beginning at retrolateral surface of bulb, strongly curving once at retrolateral and twice at ventral surfaces (Figs <xref ref-type="fig" rid="F2">6–7</xref>, <xref ref-type="fig" rid="F4">15–16</xref>), then extending to embolus (Figs <xref ref-type="fig" rid="F2">6</xref>, <xref ref-type="fig" rid="F4">15</xref>). Embolus very slender, strongly curved on horizontal plan against longitudinal axis (Figs <xref ref-type="fig" rid="F2">6</xref>, <xref ref-type="fig" rid="F4">15</xref>).</p><p>Leg spination. Femur I 1-1-1d, 1pl; tibia I 2-2-2v; metatarsus I 2-2v; femur II 1-1-1d, 1pl; tibia II 2-2-2v; metatarsus II 2-2v; femur III 1-1-1d, 1-1pl, 1-1rl; tibia III 1d, 1-2v, 1-1pl, 1-1rl; metatarsus III 2-2v, 1-1pl, 1-1rl with 5 distal spines; femur IV 1-1-1d, 1-1pl, 1-1rl; tibia IV 1d, 1-2-2v, 1-1pl, 1-1rl; metatarsus IV 2-2v, 1-1pl, 1-1rl with 5 distal spines.</p><p>Coloration and setation (Figs <xref ref-type="fig" rid="F2">2–4</xref>). Carapace dark brown, covered with short fine setae; anterior surface near eye region covered with white plumose setae. Chelicera brown; anterior surface sparsely covered with long gray setae and short transparent setae; promargin of fang furrow densely fringed with long thick setae whose surfaces are rough (Fig. <xref ref-type="fig" rid="F2">5</xref>). Labium, maxilla, sternum brown. Legs covered with black setae, black plumose setae and transparent plumose setae; plumose setae sparse in tarsi; coxae I, II and III brownish cream; coxa III more darker than I and II; coxa IV brown; trochanters almost same coloration as in coxae; femora light brown, tinged with black in femora I, II and III; patellae yellowish cream to brownish cream; tibiae I and II grayish yellow, III and IV light brown; metatarsi almost same coloration as in tibiae; tarsus I cream, tarsi II and III brownish cream, tarsus IV light brown. Pedicel dark brown. Abdomen blackish brown; entire surface covered with white fine plumose setae, posterior surface additionally covered with long setae; thick white plumose setae forming following markings: a pair of patches and transverse band on anterior dorsum, transverse band encircling abdominal constriction, two or three patches and transverse band on posterior dorsum; posterior end bearing tuft of white long plumose setae.</p></tp:treatment-sec><tp:treatment-sec sec-type="description"><title>Female</title><p>(Figs <xref ref-type="fig" rid="F3">9–12</xref>). Almost same as in male, except for abdomen. Abdomen without distinct constriction; anterior half covered with strongly sclerotized surface (Figs <xref ref-type="fig" rid="F3">10–11</xref>).</p><p>Female genitalia (Figs <xref ref-type="fig" rid="F3">13–14</xref>, <xref ref-type="fig" rid="F4">17–18</xref>). Copulatory atrium round; copulatory opening located at outer margin of atrium (Figs <xref ref-type="fig" rid="F3">13</xref>, <xref ref-type="fig" rid="F4">17</xref>). Insemination duct curving, connecting to outer margin of bursa (Figs <xref ref-type="fig" rid="F3">14</xref>, <xref ref-type="fig" rid="F4">18</xref>). Bursa round, accompanying slender spermatheca on posterior margin (Figs <xref ref-type="fig" rid="F3">14</xref>, <xref ref-type="fig" rid="F4">18</xref>).</p><p>Leg spination. Femur I 1-1-1d, 1pl; tibia I 2-2-2v; metatarsus I 2-2v; femur II 1-1-1d, 1pl; tibia II 2-2-2v; metatarsus II 2-2v; femur III 1-1-1d, 1-1pl, 1-1rl; tibia III 1d, 1-2v, 1-1pl, 1-1rl; metatarsus III 2-2v, 1-1pl, 1-1rl with 5 distal spines; femur IV <!--PageBreak-->1-1-1d, 1-1pl, 1-1rl; tibia IV 1d, 1-1-2v, 1-1pl, 1-1rl; metatarsus IV 2-2v, 1-1pl, 1-1rl with 5 distal spines.</p><p>Coloration and setation. Almost same as in male.</p><!--PageBreak--></tp:treatment-sec><tp:treatment-sec sec-type="etymology"><title>Etymology.</title><p>The specific epithet is a patronym in honor of Dr. Christa L. Deeleman-Reinhold, who has made great contributions in studies of corinnid spiders from Southeast Asia.</p></tp:treatment-sec><tp:treatment-sec sec-type="distribution"><title>Distribution.</title><p>Lambir Hills National Park, Sarawak.</p></tp:treatment-sec><tp:treatment-sec sec-type="remarks"><title>Remarks.</title><p>For the female paratype, some morphological characters of the abdomen were not observed because the specimen had once been dried and the soft part of the abdomen was shrunken. However, the sclerotized parts of the abdomen and the genitalia have been well preserved and the identification is possible on the basis of these characters.</p><p>
              <italic><tp:taxon-name><tp:taxon-name-part taxon-name-part-type="genus">Castoponera</tp:taxon-name-part> <tp:taxon-name-part taxon-name-part-type="species">christae</tp:taxon-name-part></tp:taxon-name></italic> sp. n. is closely related to <italic><tp:taxon-name><tp:taxon-name-part taxon-name-part-type="genus">Castoponera</tp:taxon-name-part> <tp:taxon-name-part taxon-name-part-type="species">lecythus</tp:taxon-name-part></tp:taxon-name></italic>. The male of <italic><tp:taxon-name><tp:taxon-name-part taxon-name-part-type="genus">Castoponera</tp:taxon-name-part> <tp:taxon-name-part taxon-name-part-type="species">christae</tp:taxon-name-part></tp:taxon-name></italic> sp. n. can be distinguished from the male of <italic><tp:taxon-name><tp:taxon-name-part taxon-name-part-type="genus">Castoponera</tp:taxon-name-part> <tp:taxon-name-part taxon-name-part-type="species">lecythus</tp:taxon-name-part></tp:taxon-name></italic> by the medially constricted abdomen (Figs <xref ref-type="fig" rid="F2">2–4</xref> vs. Figs <xref ref-type="fig" rid="F5">19–21</xref>), shape of apical part of the bulb and route of the sperm duct running on the surface of the bulb (Figs <xref ref-type="fig" rid="F2">6–7</xref>, <xref ref-type="fig" rid="F4">15–16</xref> vs. Figs <xref ref-type="fig" rid="F5">23–24</xref>, <xref ref-type="fig" rid="F7">32–33</xref>). Additionally, among our specimens of each species, the posterior bulb of <italic><tp:taxon-name><tp:taxon-name-part taxon-name-part-type="genus">Castoponera</tp:taxon-name-part> <tp:taxon-name-part taxon-name-part-type="species">christae</tp:taxon-name-part></tp:taxon-name></italic> sp. n. is more swollen than that of <italic><tp:taxon-name><tp:taxon-name-part taxon-name-part-type="genus">Castoponera</tp:taxon-name-part> <tp:taxon-name-part taxon-name-part-type="species">lecythus</tp:taxon-name-part></tp:taxon-name></italic>. In the females it is relatively difficult to distinguish the species using superficial characters. However, the internal genitalic structures are clearly distinct (Figs <xref ref-type="fig" rid="F3">14</xref>, <xref ref-type="fig" rid="F4">18</xref> vs. Figs <xref ref-type="fig" rid="F6">31</xref>, <xref ref-type="fig" rid="F7">35</xref>).</p><!--PageBreak--></tp:treatment-sec><ref-list><ref id="B4"><mixed-citation xmlns:xlink="http://www.w3.org/1999/xlink" xlink:type="simple">
          <person-group><name name-style="western"><surname>Deeleman-Reinhold</surname><given-names>CL</given-names></name></person-group> (<year>2001</year>) <source>Forest spiders of South East Asia: with a revision of the sac and ground spiders (<tp:taxon-name><tp:taxon-name-part taxon-name-part-type="order">Araneae</tp:taxon-name-part></tp:taxon-name>: <tp:taxon-name><tp:taxon-name-part taxon-name-part-type="family">Clubionidae</tp:taxon-name-part></tp:taxon-name>, <tp:taxon-name><tp:taxon-name-part taxon-name-part-type="family">Corinnidae</tp:taxon-name-part></tp:taxon-name>, <tp:taxon-name><tp:taxon-name-part taxon-name-part-type="family">Liocranidae</tp:taxon-name-part></tp:taxon-name>, <tp:taxon-name><tp:taxon-name-part taxon-name-part-type="family">Gnaphosidae</tp:taxon-name-part></tp:taxon-name>, <tp:taxon-name><tp:taxon-name-part taxon-name-part-type="family">Prodidomidae</tp:taxon-name-part></tp:taxon-name> and <tp:taxon-name><tp:taxon-name-part taxon-name-part-type="family">Trochanteriidae</tp:taxon-name-part></tp:taxon-name>).</source> <publisher-name>Brill</publisher-name>, <publisher-loc>Leiden</publisher-loc>, <size units="page">591 pp</size>.</mixed-citation></ref></ref-list></tp:taxon-treatment>
