# Supplementary material for: A new species of the genus Castoponera (Araneae, Corinnidae) from Sarawak, Borneo, with comparison to a related species
Source: Zookeys. 2016 Jun 7;(596):13–25. doi: 10.3897/zookeys.596.8525 (PMC4926651; doi:10.3897/zookeys.596.8525)
Supplement: XML Treatment for Castoponera lecythus [file zookeys.596.8525-treatment2.xml]

<!DOCTYPE tp:taxon-treatment
  PUBLIC "-//TaxonX//DTD Taxonomic Treatment Publishing DTD v0 20100105//EN" "tax-treatment-NSO.dtd">
<tp:taxon-treatment xmlns:tp="http://www.plazi.org/taxpub"><tp:treatment-meta><kwd-group><label>Taxon classification</label><kwd><named-content content-type="kingdom">Animalia</named-content></kwd><kwd><named-content content-type="order">Araneae</named-content></kwd><kwd><named-content content-type="family">Corinnidae</named-content></kwd></kwd-group><mixed-citation publication-type="journal"><person-group><name><surname>Yamasaki</surname><given-names>Takeshi</given-names></name><name><surname>Hashimoto</surname><given-names>Yoshiaki</given-names></name><name><surname>Endo</surname><given-names>Tomoji</given-names></name><name><surname>Hyodo</surname><given-names>Fujio</given-names></name><name><surname>Itioka</surname><given-names>Takao</given-names></name></person-group><article-title>A new species of the genus <italic><tp:taxon-name><tp:taxon-name-part taxon-name-part-type="genus">Castoponera</tp:taxon-name-part></tp:taxon-name></italic> (<tp:taxon-name><tp:taxon-name-part taxon-name-part-type="order">Araneae</tp:taxon-name-part></tp:taxon-name>, <tp:taxon-name><tp:taxon-name-part taxon-name-part-type="family">Corinnidae</tp:taxon-name-part></tp:taxon-name>) from Sarawak, Borneo, with comparison to a related species</article-title><source>Zookeys</source><day>7</day><month>6</month><year>2016</year><volume>2016</volume><issue>596</issue><fpage>13</fpage><lpage>25</lpage><pub-id pub-id-type="doi">10.3897/zookeys.596.8525</pub-id></mixed-citation></tp:treatment-meta><tp:nomenclature><tp:taxon-name>
              <tp:taxon-name-part taxon-name-part-type="genus">Castoponera</tp:taxon-name-part>
              <tp:taxon-name-part taxon-name-part-type="species">lecythus</tp:taxon-name-part>
            </tp:taxon-name><tp:taxon-authority>Deeleman-Reinhold, 2001</tp:taxon-authority><xref ref-type="fig" rid="F5">Figs 19–25</xref><xref ref-type="fig" rid="F6">, 26–31</xref><xref ref-type="fig" rid="F7">, 32–35</xref><!--PageBreak--><tp:nomenclature-citation-list><tp:nomenclature-citation><tp:taxon-name>
                  <tp:taxon-name-part taxon-name-part-type="genus">Castoponera</tp:taxon-name-part> <tp:taxon-name-part taxon-name-part-type="species">lecythus</tp:taxon-name-part></tp:taxon-name><comment>Deeleman-Reinhold, 2001: 314, figs 452–463.</comment></tp:nomenclature-citation></tp:nomenclature-citation-list></tp:nomenclature><tp:treatment-sec sec-type="material"><title>Material examined.</title><p>1 male (<abbrev xmlns:xlink="http://www.w3.org/1999/xlink" content-type="institution" xlink:title="Museum of Nature and Human Activities, Hyogo, Japan" xlink:type="simple">MNHAH</abbrev>; AMS-Hy6), Danum Valley Field Centre, <named-content xmlns:xlink="http://www.w3.org/1999/xlink" content-type="dwc:verbatimCoordinates" xlink:type="simple"><named-content content-type="geo-json" specific-use="{&#34;type&#34;:&#34;Point&#34;,&#34;coordinates&#34;:[117.8,4.966667]}" xlink:type="simple">4°58'N, 117°48'E</named-content></named-content>, Sabah, Borneo, 18-XII-2006, Y. Hashimoto leg.; 1 female (<abbrev xmlns:xlink="http://www.w3.org/1999/xlink" content-type="institution" xlink:title="Museum of Nature and Human Activities, Hyogo, Japan" xlink:type="simple">MNHAH</abbrev>; AMS3), same locality, 9-I-2008, Y. Hashimoto &amp; T. Endo leg.; 1 female, Tawau Hills Park, <named-content xmlns:xlink="http://www.w3.org/1999/xlink" content-type="dwc:verbatimCoordinates" xlink:type="simple"><named-content content-type="geo-json" specific-use="{&#34;type&#34;:&#34;Point&#34;,&#34;coordinates&#34;:[117.883333,4.383333]}" xlink:type="simple">4°23'N, 117°53'E</named-content></named-content>, Sabah, Borneo, 17-XI-2009, T. Yamasaki leg.; 1 male, Poring Hot Spring, Kinabalu Park, <named-content xmlns:xlink="http://www.w3.org/1999/xlink" content-type="dwc:verbatimCoordinates" xlink:type="simple"><named-content content-type="geo-json" specific-use="{&#34;type&#34;:&#34;Point&#34;,&#34;coordinates&#34;:[116.7,6.033333]}" xlink:type="simple">6°02'E, 116°42'E</named-content></named-content>, Sabah, Borneo, 12-XI-2010, T. Yamasaki leg.</p></tp:treatment-sec><tp:treatment-sec sec-type="description"><title>Measurements</title><p>(Male: AMS-Hy6/Female: AMS3). Total length 7.4/8.7. Carapace length 3.13/3.45; width 1.87/2.13; height 0.98/1.05. Clypeus height 0.26/0.28. Eye size: <abbrev xmlns:xlink="http://www.w3.org/1999/xlink" xlink:title="anterior median eyes" xlink:type="simple">AME</abbrev> 0.18/0.20; <abbrev xmlns:xlink="http://www.w3.org/1999/xlink" xlink:title="anterior lateral eyes" xlink:type="simple">ALE</abbrev> 0.12/0.13; <abbrev xmlns:xlink="http://www.w3.org/1999/xlink" xlink:title="posterior median eyes" xlink:type="simple">PME</abbrev> 0.15/0.18; <abbrev xmlns:xlink="http://www.w3.org/1999/xlink" xlink:title="posterior lateral eyes" xlink:type="simple">PLE</abbrev> 0.15/0.18. Width of eye region 0.70/0.80. Distance between PMEs 0.13/0.16. Abdomen length 3.10/5.00; width 1.58/2.50.</p></tp:treatment-sec><tp:treatment-sec sec-type="description"><title>Male</title><p>(Figs <xref ref-type="fig" rid="F5">19–22</xref>). Carapace oval, with granulated surface (Fig. <xref ref-type="fig" rid="F5">19</xref>). Chelicera with three promarginal and two retromarginal teeth on fang furrow (Fig. <xref ref-type="fig" rid="F5">22</xref>). Retrocoxal hymen obviously smaller than <abbrev xmlns:xlink="http://www.w3.org/1999/xlink" xlink:title="anterior lateral eyes" xlink:type="simple">ALE</abbrev>, approximately 0.05 mm in diameter. Pedicel wrapped in tube-like sclerite extending from abdomen (Figs <xref ref-type="fig" rid="F5">19–21</xref>). Abdomen slender oval, slightly constricted at anterior part; entire surface strongly sclerotized (Fig. <xref ref-type="fig" rid="F5">20</xref>).</p><p>Male palp (Figs <xref ref-type="fig" rid="F5">23–25</xref>, <xref ref-type="fig" rid="F7">32–33</xref>). Cymbium slender (Fig. <xref ref-type="fig" rid="F5">25</xref>). Bulb teardrop-shaped but retrolateral corner of anterior bulb squarish; posterior part spherical, slightly asymmetrical (Figs <xref ref-type="fig" rid="F5">23</xref>, <xref ref-type="fig" rid="F7">32</xref>). Sperm duct beginning at retrolateral surface of bulb, curving twice at retrolateral and once at ventral surfaces, then running directly into embolus through center of bulbal surface (Figs <xref ref-type="fig" rid="F5">23–24</xref>, <xref ref-type="fig" rid="F7">32–33</xref>).</p><p>Leg spination. Femur I 1-1-1d, 1pl; tibia I 2-2-2v; metatarsus I 2-2v; femur II 1-1-1d, 1pl; tibia II 1-2-2v; metatarsus II 2-2v; femur III 1-1-1d, 1-1pl, 1-1rl; tibia III 1d, 1-2v, 1-1pl, 1-1rl; metatarsus III 2-2v, 1-1pl, 1-1rl, with 5 distal spines; femur IV 1-1-1d, 1-1pl, 1rl; tibia IV 1d, 1-1-2v, 1-1pl, 1-1rl; metatarsus IV 2-1v, 1-1pl, 1-1rl, with 5 distal spines.</p><p>Coloration and setation (Figs <xref ref-type="fig" rid="F5">19–22</xref>). Carapace dark brown, covered with short fine setae; anterior surface near eye region covered with white plumose setae. Chelicera brown; anterior surface sparsely covered with long gray setae and transparent plumose setae; promargin of fang furrow densely fringed with long thick setae whose surfaces are rough (Fig. <xref ref-type="fig" rid="F5">22</xref>). Labium, maxilla, sternum brown. Legs covered with black setae, black plumose setae and transparent plumose setae; plumose setae sparse in tarsi; coxae I, II and III brownish cream; coxa III darker than I and II; coxa IV brown; trochanters almost same coloration as in coxae; femora brown; patellae I and II yellowish brown, III and IV light brown; tibiae I and II yellowish brown, III light brown, IV brown; metatarsi almost same coloration as in tibiae; tarsi yellowish brown, IV more darker than others. Pedicel dark brown. Abdomen blackish brown; entire surface covered <!--PageBreak-->with plumose setae, some white and some light brown, and posterior surface covered with long setae; thick white plumose setae forming following markings: transverse band on anterior dorsum, transverse band encircling middle part, large patch on posterior dorsum; posterior end bearing tuft of long white plumose setae.</p><!--PageBreak--><!--PageBreak--></tp:treatment-sec><tp:treatment-sec sec-type="description"><title>Female</title><p>(Figs <xref ref-type="fig" rid="F6">26–29</xref>). Almost same as in male, except for abdomen. Abdomen without distinct constriction; anterior half covered with strongly sclerotized surface (Figs <xref ref-type="fig" rid="F6">26–28</xref>).</p><p>Female genitalia (Figs <xref ref-type="fig" rid="F6">30–31</xref>, <xref ref-type="fig" rid="F7">34–35</xref>). Copulatory atrium round; copulatory opening located at anterior margin (Figs <xref ref-type="fig" rid="F6">30</xref>, <xref ref-type="fig" rid="F7">34</xref>). Insemination duct, curving, connecting to inner margin of posterior bursa (Figs <xref ref-type="fig" rid="F6">31</xref>, <xref ref-type="fig" rid="F7">35</xref>). Bursa oval, accompanying slender spermatheca on posterior margin (Figs <xref ref-type="fig" rid="F6">31</xref>, <xref ref-type="fig" rid="F7">35</xref>).</p><p>Leg spination. Femur I 1-1-1d, 1-1pl; tibia I 1-2-2v; metatarsus I 2-2v; femur II 1-1d, 1pl; tibia II 2-2-2v; metatarsus II 2-2v; femur III 1-1d, 1pl, 1rl; tibia III 1d, 1-2v, 1-1pl, 1-1rl; metatarsus III 2-2v; 1-1pl, 1-1rl, with 5 distal spines; femur IV 1-1-1d, 1-1pl, 1-1rl; tibia IV 1d, 1-1-2v, 1-1pl, 1-1rl; metatarsus IV 2-2v, 1-1pl, 1-1rl, with 5 distal spines.</p><p>Coloration and setation (Figs <xref ref-type="fig" rid="F6">26–29</xref>). Almost same as in male.</p></tp:treatment-sec><tp:treatment-sec sec-type="distribution"><title>Distribution.</title><p>Danum Valley Feild Centre, Sabah (<xref ref-type="bibr" rid="B4">Deeleman-Reinhold 2001</xref>); Tawau Hills Park, Sabah; Poring Hot Spring, Kinabalu Park, Sabah; Niah cave National Park, Sarawak (<xref ref-type="bibr" rid="B4">Deeleman-Reinhold 2001</xref>); Kaharian, <named-content xmlns:xlink="http://www.w3.org/1999/xlink" content-type="dwc:verbatimCoordinates" xlink:type="simple"><named-content content-type="geo-json" specific-use="{&#34;type&#34;:&#34;Point&#34;,&#34;coordinates&#34;:[113.666667,-2.033333]}" xlink:type="simple">2°02S, 113°40'E</named-content></named-content>, SE <!--PageBreak-->Kalimantan (<xref ref-type="bibr" rid="B4">Deeleman-Reinhold 2001</xref>); Aranio district, SE Kalimantan (<xref ref-type="bibr" rid="B4">Deeleman-Reinhold 2001</xref>).</p></tp:treatment-sec><tp:treatment-sec sec-type="remarks"><title>Remarks.</title><p>We examined 1 male and 1 female collected from the type locality, and these specimens agreed with the original description of <italic><tp:taxon-name><tp:taxon-name-part taxon-name-part-type="genus">Castoponera</tp:taxon-name-part> <tp:taxon-name-part taxon-name-part-type="species">lecythus</tp:taxon-name-part></tp:taxon-name></italic>. For the comparison with <italic><tp:taxon-name><tp:taxon-name-part taxon-name-part-type="genus">Castoponera</tp:taxon-name-part> <tp:taxon-name-part taxon-name-part-type="species">christae</tp:taxon-name-part></tp:taxon-name></italic> sp. n., see Diagnosis and Remarks in <italic><tp:taxon-name><tp:taxon-name-part taxon-name-part-type="genus">Castoponera</tp:taxon-name-part> <tp:taxon-name-part taxon-name-part-type="species">christae</tp:taxon-name-part></tp:taxon-name></italic> sp. n.</p></tp:treatment-sec><tp:treatment-sec><!--Section generated to contain objects referenced in tp:taxon-treatment.--><fig id="F5" position="float" orientation="portrait"><label>Figures 19–25.</label><caption><p>
          <italic><tp:taxon-name><tp:taxon-name-part taxon-name-part-type="genus">Castoponera</tp:taxon-name-part> <tp:taxon-name-part taxon-name-part-type="species">lecythus</tp:taxon-name-part></tp:taxon-name></italic>, male. <bold>19</bold> habitus, dorsal view <bold>20</bold> habitus, lateral view <bold>21</bold> habitus, ventral view <bold>22</bold> chelicera and fang, ventral view 23 palp, ventral view <bold>24</bold> palp, retrolateral view <bold>25</bold> palp, dorsal view. Scales: 1.0 mm (<bold>19–21</bold>), 0.5 mm (<bold>22–25</bold>).</p></caption><graphic xmlns:xlink="http://www.w3.org/1999/xlink" xlink:href="zookeys-596-013-g005.jpg" position="float" orientation="portrait" xlink:type="simple" id="oo_91622.jpg"/></fig><fig id="F6" position="float" orientation="portrait"><label>Figures 26–31.</label><caption><p>
          <italic><tp:taxon-name><tp:taxon-name-part taxon-name-part-type="genus">Castoponera</tp:taxon-name-part> <tp:taxon-name-part taxon-name-part-type="species">lecythus</tp:taxon-name-part></tp:taxon-name></italic>, female. <bold>26</bold> habitus, dorsal view <bold>27</bold> habitus, lateral view <bold>28</bold> habitus, ventral view <bold>29</bold> chelicera and fang, ventral view <bold>30</bold> epigyne, ventral view <bold>31</bold> internal structures of genitalia, dorsal view. Scales: 1.0 mm (<bold>26–28</bold>), 0.5 mm (<bold>29–31</bold>).</p></caption><graphic xmlns:xlink="http://www.w3.org/1999/xlink" xlink:href="zookeys-596-013-g006.jpg" position="float" orientation="portrait" xlink:type="simple" id="oo_91623.jpg"/></fig><fig id="F7" position="float" orientation="portrait"><label>Figures 32–35.</label><caption><p>
          <italic><tp:taxon-name><tp:taxon-name-part taxon-name-part-type="genus">Castoponera</tp:taxon-name-part> <tp:taxon-name-part taxon-name-part-type="species">lecythus</tp:taxon-name-part></tp:taxon-name></italic>. <bold>32</bold> male palp, ventral view <bold>33</bold> male palp, retrolateral view <bold>34</bold> epigyne, ventral view <bold>35</bold> internal structures of genitalia, dorsal view. Scales: 0.5 mm (<bold>32–33</bold>), 0.25 mm (<bold>34–35</bold>).</p></caption><graphic xmlns:xlink="http://www.w3.org/1999/xlink" xlink:href="zookeys-596-013-g007.jpg" position="float" orientation="portrait" xlink:type="simple" id="oo_91624.jpg"/></fig></tp:treatment-sec><ref-list><ref id="B4"><mixed-citation xmlns:xlink="http://www.w3.org/1999/xlink" xlink:type="simple">
          <person-group><name name-style="western"><surname>Deeleman-Reinhold</surname><given-names>CL</given-names></name></person-group> (<year>2001</year>) <source>Forest spiders of South East Asia: with a revision of the sac and ground spiders (<tp:taxon-name><tp:taxon-name-part taxon-name-part-type="order">Araneae</tp:taxon-name-part></tp:taxon-name>: <tp:taxon-name><tp:taxon-name-part taxon-name-part-type="family">Clubionidae</tp:taxon-name-part></tp:taxon-name>, <tp:taxon-name><tp:taxon-name-part taxon-name-part-type="family">Corinnidae</tp:taxon-name-part></tp:taxon-name>, <tp:taxon-name><tp:taxon-name-part taxon-name-part-type="family">Liocranidae</tp:taxon-name-part></tp:taxon-name>, <tp:taxon-name><tp:taxon-name-part taxon-name-part-type="family">Gnaphosidae</tp:taxon-name-part></tp:taxon-name>, <tp:taxon-name><tp:taxon-name-part taxon-name-part-type="family">Prodidomidae</tp:taxon-name-part></tp:taxon-name> and <tp:taxon-name><tp:taxon-name-part taxon-name-part-type="family">Trochanteriidae</tp:taxon-name-part></tp:taxon-name>).</source> <publisher-name>Brill</publisher-name>, <publisher-loc>Leiden</publisher-loc>, <size units="page">591 pp</size>.</mixed-citation></ref></ref-list></tp:taxon-treatment>
